# Supplementary material for: Deep learning finds convergent melanocytic morphology despite noisy archival slides
Source: Cell Rep Methods. 2025 Oct 20;5(10):101201. doi: 10.1016/j.crmeth.2025.101201 (PMC12570353; doi:10.1016/j.crmeth.2025.101201)
Supplement: Data S1. Illustrative low-resolution summary views of archival H&E-IHC whole slide image pairs, related to STAR Methods and Figure 1 — Details available in Tables S1 and S2. [file mmc2.zip]

Archive with 122 entries (122 files):
- WSI-35_IHC.jpg
- WSI-25_HE.jpg
- WSI-25_IHC.jpg
- WSI-58_HE.jpg
- WSI-46_HE.jpg
- WSI-37_HE.jpg
- WSI-29_HE.jpg
- WSI-57_IHC.jpg
- WSI-47_IHC.jpg
- WSI-54_HE.jpg
- WSI-01_HE.jpg
- WSI-13_HE.jpg
- WSI-61_IHC.jpg
- WSI-13_IHC.jpg
- WSI-03_IHC.jpg
- WSI-60_IHC.jpg
- WSI-02_IHC.jpg
- WSI-12_IHC.jpg
- WSI-56_HE.jpg
- WSI-24_IHC.jpg
- WSI-34_IHC.jpg
- WSI-35_HE.jpg
- WSI-48_HE.jpg
- WSI-39_HE.jpg
- WSI-46_IHC.jpg
- WSI-44_HE.jpg
- WSI-56_IHC.jpg
- WSI-11_HE.jpg
- WSI-60_HE.jpg
- WSI-03_HE.jpg
- WSI-10_IHC.jpg
- WSI-54_IHC.jpg
- WSI-44_IHC.jpg
- WSI-19_HE.jpg
- WSI-07_HE.jpg
- WSI-15_HE.jpg
- WSI-36_IHC.jpg
- WSI-26_IHC.jpg
- WSI-40_HE.jpg
- WSI-23_HE.jpg
- WSI-09_IHC.jpg
- WSI-52_HE.jpg
- WSI-19_IHC.jpg
- WSI-31_HE.jpg
- WSI-17_HE.jpg
- WSI-45_IHC.jpg
- WSI-55_IHC.jpg
- WSI-09_HE.jpg
- WSI-27_IHC.jpg
- WSI-05_HE.jpg
- WSI-37_IHC.jpg
- WSI-33_HE.jpg
- WSI-50_HE.jpg
- WSI-21_HE.jpg
- WSI-18_IHC.jpg
- WSI-42_HE.jpg
- WSI-08_IHC.jpg
- WSI-01_IHC.jpg
- WSI-11_IHC.jpg
- WSI-14_IHC.jpg
- WSI-04_IHC.jpg
- WSI-49_IHC.jpg
- WSI-59_IHC.jpg
- WSI-12_HE.jpg
- WSI-47_HE.jpg
- WSI-59_HE.jpg
- WSI-50_IHC.jpg
- WSI-40_IHC.jpg
- WSI-24_HE.jpg
- WSI-32_IHC.jpg
- WSI-55_HE.jpg
- WSI-22_IHC.jpg
- WSI-28_HE.jpg
- WSI-36_HE.jpg
- WSI-10_HE.jpg
- WSI-27_HEjpg.jpg
- WSI-02_HE.jpg
- WSI-61_HE.jpg
- WSI-49_HE.jpg
- WSI-41_IHC.jpg
- WSI-34_HE.jpg
- WSI-51_IHC.jpg
- WSI-57_HE.jpg
- WSI-26_HE.jpg
- WSI-23_IHC.jpg
- WSI-33_IHC.jpg
- WSI-45_HE.jpg
- WSI-38_HE.jpg
- WSI-05_IHC.jpg
- WSI-15_IHC.jpg
- WSI-58_IHC.jpg
- WSI-48_IHC.jpg
- WSI-22_HE.jpg
- WSI-41_HE.jpg
- WSI-30_HE.jpg
- WSI-53_HE.jpg
- WSI-06_HE.jpg
- WSI-18_HE.jpg
- WSI-31_IHC.jpg
- WSI-21_IHC.jpg
- WSI-53_IHC.jpg
- WSI-14_HE.jpg
- WSI-43_IHC.jpg
- WSI-17_IHC.jpg
- WSI-07_IHC.jpg
- WSI-28_IHC.jpg
- WSI-38_IHC.jpg
- WSI-06_IHC.jpg
- WSI-16_IHC.jpg
- WSI-39_IHC.jpg
- WSI-29_IHC.jpg
- WSI-51_HE.jpg
- WSI-32_HE.jpg
- WSI-43_HE.jpg
- WSI-20_HE.jpg
- WSI-08_HE.jpg
- WSI-20_IHC.jpg
- WSI-30_IHC.jpg
- WSI-16_HE.jpg
- WSI-04_HE.jpg
- WSI-42_IHC.jpg
- WSI-52_IHC.jpg
